# Supplementary material for: Efficacy and Safety of Fecal Microbiota Transplantation in Treatment of Clostridioides difficile Infection among Pediatric Patients: A Systematic Review and Meta-Analysis
Source: Microorganisms. 2022 Dec 12;10(12):2450. doi: 10.3390/microorganisms10122450 (PMC9781859; doi:10.3390/microorganisms10122450)
Supplement: Supplementary file 1 [file microorganisms-10-02450-s001.zip]

Archive with 1 entries (1 files):
- microorganisms-2056541-supplementary.pdf
